# Supplementary material for: Remediation of Metal Oxide Nanotoxicity with a Functional Amyloid
Source: Adv Sci (Weinh). 2024 Apr 6;11(23):2310314. doi: 10.1002/advs.202310314 (PMC11187920; doi:10.1002/advs.202310314)
Supplement: Supplementary file 2 — Supporting Information [file ADVS-11-2310314-s002.xlsx]

## Sheet: Figure 1B 
CuO	(Size distribution nm)	Intensity (%)			ZnO	(Size distribution nm)	Intensity (%)
	60.9	0				71.83	0
	62.6	0				73.92	0
	64.35	0				76.07	0
	66.15	0				80.38	6.73
	68	0				82.7	7.58
	70.87	8.13				85.07	8.51
	72.83	9.17				87.52	9.53
	74.84	10.32				90.03	10.65
	76.91	11.58				92.62	11.86
	79.03	12.95				95.29	13.18
	81.22	14.44				98.03	14.6
	83.46	16.06				100.84	16.13
	85.77	17.8				103.74	17.78
	88.14	19.67				106.73	19.55
	90.57	21.68				109.79	21.43
	93.07	23.81				112.95	23.43
	95.64	26.08				116.2	25.55
	98.29	28.49				119.54	27.79
	101	31.02				122.98	30.14
	103.79	33.67				126.51	32.61
	106.66	36.45				130.15	35.18
	109.61	39.33				133.89	37.85
	112.63	42.31				137.74	40.62
	115.75	45.39				141.7	43.48
	118.94	48.55				145.77	46.41
	122.23	51.76				149.96	49.41
	125.61	55.03				154.28	52.47
	129.08	58.33				158.71	55.56
	132.64	61.65				163.27	58.68
	136.31	64.95				167.97	61.81
	140.07	68.23				172.8	64.94
	143.94	71.47				177.76	68.04
	147.92	74.63				182.88	71.1
	152.01	77.7				188.13	74.09
	156.21	80.65				193.54	77.01
	160.52	83.47				199.11	79.84
	164.96	86.13				204.83	82.54
	169.52	88.61				210.72	85.11
	174.2	90.89				216.78	87.52
	179.01	92.94				223.01	89.77
	183.96	94.77				229.42	91.83
	189.04	96.34				236.02	93.68
	194.26	97.64				242.8	95.32
	199.63	98.67				249.78	96.72
	205.14	99.4				256.96	97.89
	210.81	99.85				264.35	98.81
	216.64	100				271.95	99.47
	222.62	99.85				279.77	99.87
	228.77	99.4				287.81	100
	235.09	98.67				296.09	99.87
	241.59	97.64				304.6	99.47
	248.26	96.34				313.36	98.81
	255.12	94.77				322.37	97.89
	262.17	92.94				331.64	96.72
	269.41	90.89				341.17	95.32
	276.86	88.61				350.98	93.68
	284.5	86.13				361.07	91.83
	292.36	83.47				371.45	89.77
	300.44	80.65				382.13	87.52
	308.74	77.7				393.12	85.11
	317.27	74.63				404.42	82.54
	326.04	71.47				416.05	79.84
	335.05	68.23				428.01	77.01
	344.3	64.95				440.31	74.09
	353.81	61.65				452.97	71.1
	363.59	58.33				465.99	68.04
	373.63	55.03				479.39	64.94
	383.96	51.76				493.17	61.81
	394.57	48.55				507.35	58.68
	405.47	45.39				521.94	55.56
	416.67	42.31				536.94	52.47
	428.18	39.33				552.38	49.41
	440.01	36.45				568.26	46.41
	452.17	33.67				584.6	43.48
	464.66	31.02				601.41	40.62
	477.5	28.49				618.7	37.85
	490.69	26.08				636.48	35.18
	504.24	23.81				654.78	32.61
	518.18	21.68				673.61	30.14
	532.49	19.67				692.97	27.79
	547.2	17.8				712.9	25.55
	562.32	16.06				733.39	23.43
	577.86	14.44				754.48	21.43
	593.82	12.95				776.17	19.55
	610.23	11.58				798.48	17.78
	627.09	10.32				821.44	16.13
	644.41	9.17				845.06	14.6
	662.22	8.13				869.35	13.18
	680.51	7.18				894.35	11.86
	699.31	6.32				920.06	10.65
	728.65	0				946.51	9.53
	749.03	0				973.72	8.51
	769.97	0				1003.87	0
	791.5	0				1033.07	0
	813.63	0				1063.11	0

## Sheet: Figure 1C
Sample ID	Zeta Potential (mV)
CuO NPs-1 (H2O)	-10.12
CuO NPs-2 (H2O)	-12.71
CuO NPs-3 (H2O)	-10.64
Mean:	-11.16
Std Err:	0.79
Std Dev:	1.37
Sample ID	Zeta Potential (mV)
CuO NPs-1 (DMEM)	-12.71
CuO NPs-2 (DMEM)	-10.64
CuO NPs-3 (DMEM)	-19.61
Mean:	-14.32
Std Err:	2.71
Std Dev:	4.7
Sample ID	Zeta Potential (mV)
ZnO NPs-1 (H2O)	-1.86
ZnO NPs-2 (H2O)	-3.35
ZnO NPs-3 (H2O)	-2.43
Mean:	-2.55
Std Err:	0.43
Std Dev:	0.75
Sample ID	Zeta Potential (mV)
ZnO NPs-1 (DMEM)	-14.37
ZnO NPs-2 (DMEM)	-13.51
ZnO NPs-3 (DMEM)	-14.12
Mean:	-14
Std Err:	0.26
Std Dev:	0.44

## Sheet: Figure 1E
Fibril width (W, nm)
10.361
9.541
12.433
10.748
11.593
8.913
13.007
13.269
13.106
7.972
10.566
9.127
10.667
11.593
10.748
9.104
14.957
9.127
9.382
8.913
11.463
11.121
9.104
14.615
16.093
11.783
10.334
15.065
18.269
14.615
13.174
11.896
13.474
17.674
19.945
16.093
14.615
13.961
14.615
13.865
16.093
17.599
17.059
16.34
14.615
16.34
21.084
12.363
15.694
11.554
13.4
14.292
17.355
18.63
18.269
10.198
10.646
6.921
10.255
11.692
8.442
12.085
6.921
10.255
7.251
6.921
11.285
10.198
10.969
8.907
11.461
10.327
8.064
5.871
8.572
11.953
10.631
9.874
11.036
9.006
9.45
9.948
8.957
12.244
7.575
8.809
11.479
8.418
8.875
10.267
9.31
8.117
8.117
8.044
10.194
11.989
9.942
14.592
13.014
16.426
9.761
12.657
10.198
11.72
13.706
13.573
12.751
13.977
15.526
14.39
15.163
11.302
9.432
10.964
13.157
9.929
10.109
11.809
14.71
12.501
10.799
8.84
13.157
11.447
14.254
9.807
15.583
14.296
14.913
10.799
14.254
11.809
8.609
10.17
12.705
13.213
8.742
11.621
10.394
11.706
10.583
13.509
13.312
12.175
12.705
10.394
9.075
12.39
14.52
13.088
8.965
12.679
8.035
9.908
8.474
9.74
9.254
9.254
10.552
12.416
17.022
9.35
8.78
8.489
9.302
10.34
12.547
9.63
10.787
11.004
11.348
12.393
15.562
11.706
12.393
16.529
11.919
13.133
11.084
16.304
12.063
14.454
13.299
13.199
13.199
15.544
13.96
13.695
9.315
14.268
17.843
18.14
14.268
15.064
14.796
15.715
12.471
13.474
13.199
11.379

## Sheet: Figure 1F (normalized)
Wavenumber (cm-1)	Absorbance (pH 3)	Absorbance (pH 7)	Absorbance (pH 9)
1425.21	0.0988267	0.233746	0.445195
1427.14	0.0976778	0.229467	0.442549
1429.07	0.101464	0.232816	0.445665
1431	0.104873	0.234244	0.44762
1432.93	0.107611	0.23474	0.448436
1434.85	0.113236	0.241231	0.453627
1436.78	0.121727	0.250762	0.461773
1438.71	0.119641	0.244364	0.45718
1440.64	0.118189	0.240983	0.454045
1442.57	0.119537	0.242045	0.454306
1444.5	0.121446	0.244017	0.45523
1446.43	0.124809	0.249353	0.458432
1448.35	0.12728	0.2532	0.460944
1450.28	0.12482	0.250055	0.458292
1452.21	0.124567	0.251137	0.458372
1454.14	0.125841	0.256077	0.460757
1456.07	0.133078	0.270414	0.470697
1458	0.131034	0.270091	0.470485
1459.93	0.116987	0.250193	0.454461
1461.85	0.108482	0.23861	0.445094
1463.78	0.107913	0.239324	0.445323
1465.71	0.106917	0.238909	0.44402
1467.64	0.10299	0.233969	0.438269
1469.57	0.101692	0.234206	0.436443
1471.5	0.105729	0.243959	0.441798
1473.43	0.104616	0.246352	0.441395
1475.35	0.0978313	0.238634	0.433378
1477.28	0.0914206	0.229912	0.426044
1479.21	0.0871928	0.223227	0.420726
1481.14	0.0890448	0.22525	0.421253
1483.07	0.0912794	0.225397	0.421168
1485	0.0962493	0.229572	0.423834
1486.93	0.106678	0.241361	0.432194
1488.85	0.120277	0.256897	0.443476
1490.78	0.128541	0.260683	0.447615
1492.71	0.129821	0.253795	0.444132
1494.64	0.138861	0.260076	0.449634
1496.57	0.156081	0.276211	0.463464
1498.5	0.168152	0.284615	0.47105
1500.43	0.176682	0.288679	0.474417
1502.35	0.18605	0.294123	0.478647
1504.28	0.20022	0.307565	0.489201
1506.21	0.235547	0.349919	0.521641
1508.14	0.256797	0.37422	0.538373
1510.07	0.250087	0.361012	0.52875
1512	0.252791	0.360255	0.5302
1513.93	0.259828	0.367774	0.537404
1515.85	0.271735	0.386005	0.551921
1517.78	0.275975	0.394598	0.56016
1519.71	0.276789	0.398733	0.563522
1521.64	0.284506	0.413235	0.575506
1523.57	0.276937	0.407523	0.57018
1525.5	0.276884	0.411515	0.571575
1527.43	0.276004	0.414552	0.573329
1529.35	0.271009	0.410751	0.570177
1531.28	0.270992	0.415058	0.572662
1533.21	0.278226	0.429726	0.58433
1535.14	0.270559	0.423107	0.580194
1537.07	0.266881	0.420426	0.578908
1539	0.279342	0.442553	0.599779
1540.93	0.280656	0.45497	0.609068
1542.85	0.261792	0.439568	0.590992
1544.78	0.247641	0.427537	0.578029
1546.71	0.228579	0.405598	0.560964
1548.64	0.220371	0.400819	0.555955
1550.57	0.211296	0.396854	0.55222
1552.5	0.199503	0.38655	0.544745
1554.43	0.191444	0.383934	0.543449
1556.35	0.185175	0.383374	0.543649
1558.28	0.190699	0.403197	0.562954
1560.21	0.169309	0.37945	0.547617
1562.14	0.144738	0.34557	0.520801
1564.07	0.135033	0.336127	0.514887
1566	0.125989	0.32773	0.511463
1567.93	0.12063	0.324148	0.511208
1569.85	0.115465	0.320813	0.512921
1571.78	0.105284	0.306503	0.504237
1573.71	0.0997857	0.300258	0.501094
1575.64	0.0999361	0.302626	0.506369
1577.57	0.0958201	0.294769	0.502329
1579.5	0.0902874	0.28379	0.493298
1581.43	0.0886744	0.278555	0.489483
1583.35	0.0893622	0.27549	0.486958
1585.28	0.090924	0.272727	0.484343
1587.21	0.0938591	0.271149	0.481762
1589.14	0.0984138	0.270918	0.479729
1591.07	0.104246	0.271573	0.477523
1593	0.111076	0.273027	0.475473
1594.93	0.119382	0.276057	0.473897
1596.85	0.127692	0.278025	0.471151
1598.78	0.136806	0.281234	0.468771
1600.71	0.148184	0.287405	0.468137
1602.64	0.161433	0.295562	0.468263
1604.57	0.175188	0.303227	0.467885
1606.5	0.190487	0.313677	0.469204
1608.43	0.208213	0.326576	0.472442
1610.35	0.225592	0.338572	0.475343
1612.28	0.242304	0.350431	0.478821
1614.21	0.259569	0.36547	0.485462
1616.14	0.284145	0.388865	0.49954
1618.07	0.304053	0.405739	0.509742
1620	0.314105	0.413232	0.514269
1621.93	0.333329	0.432373	0.529224
1623.85	0.353967	0.452713	0.550325
1625.78	0.36123	0.460801	0.564315
1627.71	0.364549	0.469986	0.583649
1629.64	0.359419	0.472808	0.603076
1631.57	0.350073	0.470753	0.618203
1633.5	0.348739	0.476936	0.638658
1635.43	0.352321	0.488024	0.667784
1637.35	0.33579	0.471257	0.668448
1639.28	0.318026	0.44873	0.65368
1641.21	0.30788	0.435083	0.645241
1643.14	0.300051	0.424782	0.63732
1645.07	0.299981	0.425778	0.638508
1647	0.298732	0.426925	0.63831
1648.93	0.281247	0.405471	0.617114
1650.85	0.273194	0.395445	0.607621
1652.78	0.285194	0.412434	0.625773
1654.71	0.261701	0.386585	0.598776
1656.64	0.239419	0.360017	0.572832
1658.57	0.22649	0.345658	0.559206
1660.5	0.218731	0.33924	0.552532
1662.43	0.211159	0.333702	0.546422
1664.35	0.197996	0.320142	0.533002
1666.28	0.187257	0.310293	0.521725
1668.21	0.184386	0.311889	0.520307
1670.14	0.176049	0.306023	0.51251
1672.07	0.163118	0.291998	0.498389
1674	0.154786	0.284223	0.489418
1675.92	0.14663	0.276882	0.480921
1677.85	0.135112	0.264385	0.467574
1679.78	0.130718	0.262772	0.462578
1681.71	0.126492	0.260469	0.457925
1683.64	0.127864	0.265977	0.461065
1685.57	0.113424	0.247187	0.442678
1687.5	0.10217	0.233428	0.42801
1689.42	0.0951615	0.225122	0.417697
1691.35	0.0861656	0.212021	0.40493
1693.28	0.079401	0.20413	0.395789
1695.21	0.0779456	0.206194	0.394097
1697.14	0.0720091	0.201567	0.386514
1699.07	0.0688083	0.198754	0.381563
1701	0.0657785	0.192724	0.373074

## Sheet: Figure 1F (original)
Wavenumber (cm-1)	Absorbance (pH 3)	Absorbance (pH 7)	Absorbance (pH 9)
1425.21	0.0988267	0.0937456	0.125195
1427.14	0.0976778	0.0894669	0.122549
1429.07	0.101464	0.0928158	0.125665
1431	0.104873	0.0942437	0.12762
1432.93	0.107611	0.0947398	0.128436
1434.85	0.113236	0.101231	0.133627
1436.78	0.121727	0.110762	0.141773
1438.71	0.119641	0.104364	0.13718
1440.64	0.118189	0.100983	0.134045
1442.57	0.119537	0.102045	0.134306
1444.5	0.121446	0.104017	0.13523
1446.43	0.124809	0.109353	0.138432
1448.35	0.12728	0.1132	0.140944
1450.28	0.12482	0.110055	0.138292
1452.21	0.124567	0.111137	0.138372
1454.14	0.125841	0.116077	0.140757
1456.07	0.133078	0.130414	0.150697
1458	0.131034	0.130091	0.150485
1459.93	0.116987	0.110193	0.134461
1461.85	0.108482	0.0986097	0.125094
1463.78	0.107913	0.0993237	0.125323
1465.71	0.106917	0.0989088	0.12402
1467.64	0.10299	0.0939689	0.118269
1469.57	0.101692	0.0942059	0.116443
1471.5	0.105729	0.103959	0.121798
1473.43	0.104616	0.106352	0.121395
1475.35	0.0978313	0.0986338	0.113378
1477.28	0.0914206	0.0899118	0.106044
1479.21	0.0871928	0.0832274	0.100726
1481.14	0.0890448	0.0852496	0.101253
1483.07	0.0912794	0.0853972	0.101168
1485	0.0962493	0.0895715	0.103834
1486.93	0.106678	0.101361	0.112194
1488.85	0.120277	0.116897	0.123476
1490.78	0.128541	0.120683	0.127615
1492.71	0.129821	0.113795	0.124132
1494.64	0.138861	0.120076	0.129634
1496.57	0.156081	0.136211	0.143464
1498.5	0.168152	0.144615	0.15105
1500.43	0.176682	0.148679	0.154417
1502.35	0.18605	0.154123	0.158647
1504.28	0.20022	0.167565	0.169201
1506.21	0.235547	0.209919	0.201641
1508.14	0.256797	0.23422	0.218373
1510.07	0.250087	0.221012	0.20875
1512	0.252791	0.220255	0.2102
1513.93	0.259828	0.227774	0.217404
1515.85	0.271735	0.246005	0.231921
1517.78	0.275975	0.254598	0.24016
1519.71	0.276789	0.258733	0.243522
1521.64	0.284506	0.273235	0.255506
1523.57	0.276937	0.267524	0.25018
1525.5	0.276884	0.271515	0.251575
1527.43	0.276004	0.274552	0.253329
1529.35	0.271009	0.270751	0.250177
1531.28	0.270992	0.275058	0.252662
1533.21	0.278226	0.289726	0.26433
1535.14	0.270559	0.283107	0.260194
1537.07	0.266881	0.280426	0.258908
1539	0.279342	0.302553	0.279779
1540.93	0.280656	0.31497	0.289068
1542.85	0.261792	0.299568	0.270992
1544.78	0.247641	0.287537	0.258029
1546.71	0.228579	0.265598	0.240964
1548.64	0.220371	0.260819	0.235955
1550.57	0.211296	0.256854	0.23222
1552.5	0.199503	0.24655	0.224745
1554.43	0.191444	0.243934	0.223449
1556.35	0.185175	0.243374	0.223649
1558.28	0.190699	0.263197	0.242954
1560.21	0.169309	0.23945	0.227617
1562.14	0.144738	0.20557	0.200801
1564.07	0.135033	0.196127	0.194887
1566	0.125989	0.18773	0.191463
1567.93	0.12063	0.184148	0.191208
1569.85	0.115465	0.180813	0.192921
1571.78	0.105284	0.166503	0.184237
1573.71	0.0997857	0.160258	0.181094
1575.64	0.0999361	0.162626	0.186369
1577.57	0.0958201	0.154769	0.182329
1579.5	0.0902874	0.14379	0.173298
1581.43	0.0886744	0.138555	0.169483
1583.35	0.0893622	0.13549	0.166958
1585.28	0.090924	0.132727	0.164343
1587.21	0.0938591	0.131149	0.161762
1589.14	0.0984138	0.130918	0.159729
1591.07	0.104246	0.131573	0.157523
1593	0.111076	0.133027	0.155473
1594.93	0.119382	0.136057	0.153897
1596.85	0.127692	0.138025	0.151151
1598.78	0.136806	0.141234	0.148771
1600.71	0.148184	0.147405	0.148137
1602.64	0.161433	0.155562	0.148263
1604.57	0.175188	0.163227	0.147885
1606.5	0.190487	0.173677	0.149204
1608.43	0.208213	0.186576	0.152442
1610.35	0.225592	0.198572	0.155343
1612.28	0.242304	0.210431	0.158821
1614.21	0.259569	0.22547	0.165462
1616.14	0.284145	0.248865	0.17954
1618.07	0.304053	0.265739	0.189742
1620	0.314105	0.273232	0.194269
1621.93	0.333329	0.292373	0.209224
1623.85	0.353967	0.312713	0.230325
1625.78	0.36123	0.320801	0.244315
1627.71	0.364549	0.329986	0.263649
1629.64	0.359419	0.332808	0.283076
1631.57	0.350073	0.330753	0.298203
1633.5	0.348739	0.336936	0.318658
1635.43	0.352321	0.348024	0.347784
1637.35	0.33579	0.331257	0.348448
1639.28	0.318026	0.30873	0.33368
1641.21	0.30788	0.295083	0.325241
1643.14	0.300051	0.284782	0.31732
1645.07	0.299981	0.285778	0.318508
1647	0.298732	0.286925	0.31831
1648.93	0.281247	0.265471	0.297114
1650.85	0.273194	0.255445	0.287621
1652.78	0.285194	0.272434	0.305773
1654.71	0.261701	0.246585	0.278776
1656.64	0.239419	0.220017	0.252832
1658.57	0.22649	0.205658	0.239206
1660.5	0.218731	0.19924	0.232532
1662.43	0.211159	0.193702	0.226422
1664.35	0.197996	0.180142	0.213002
1666.28	0.187257	0.170293	0.201725
1668.21	0.184386	0.171889	0.200307
1670.14	0.176049	0.166023	0.19251
1672.07	0.163118	0.151998	0.178389
1674	0.154786	0.144223	0.169418
1675.92	0.14663	0.136882	0.160921
1677.85	0.135112	0.124385	0.147574
1679.78	0.130718	0.122772	0.142578
1681.71	0.126492	0.120469	0.137925
1683.64	0.127864	0.125977	0.141065
1685.57	0.113424	0.107187	0.122678
1687.5	0.10217	0.0934282	0.10801
1689.42	0.0951615	0.085122	0.0976972
1691.35	0.0861656	0.072021	0.0849302
1693.28	0.079401	0.0641299	0.0757892
1695.21	0.0779456	0.0661944	0.0740968
1697.14	0.0720091	0.0615672	0.0665141
1699.07	0.0688083	0.0587538	0.061563
1701	0.0657785	0.0527241	0.053074

## Sheet: Figure 1G (normalized)
Wavenumber (cm-1)	Absorbance (pH 3)	Absorbance (pH 7)	Absorbance (pH 9)
1425.21	0.0930524	0.235903	0.43708
1427.14	0.0928647	0.232064	0.435504
1429.07	0.0944767	0.235895	0.437117
1431	0.0968461	0.23749	0.440023
1432.93	0.0994319	0.237589	0.442852
1434.85	0.102326	0.243503	0.4454
1436.78	0.106993	0.252206	0.451357
1438.71	0.108053	0.24448	0.449687
1440.64	0.108351	0.239875	0.44697
1442.57	0.109444	0.239829	0.44578
1444.5	0.110639	0.240927	0.44519
1446.43	0.111906	0.24529	0.444566
1448.35	0.11303	0.248259	0.444657
1450.28	0.112316	0.244355	0.442047
1452.21	0.11193	0.244625	0.43991
1454.14	0.111179	0.248793	0.436367
1456.07	0.111497	0.263607	0.434502
1458	0.108953	0.264368	0.429395
1459.93	0.103896	0.243901	0.421231
1461.85	0.100239	0.232936	0.413929
1463.78	0.0985439	0.235324	0.408955
1465.71	0.0979037	0.235671	0.406488
1467.64	0.0970122	0.230006	0.403458
1469.57	0.0955966	0.230106	0.398154
1471.5	0.0945017	0.240742	0.393347
1473.43	0.0922321	0.243774	0.389143
1475.35	0.0895592	0.23566	0.385196
1477.28	0.0874002	0.22805	0.381493
1479.21	0.0864177	0.222843	0.37886
1481.14	0.0878927	0.225973	0.379347
1483.07	0.0903794	0.227547	0.381384
1485	0.0937287	0.232986	0.383847
1486.93	0.0990886	0.246246	0.388713
1488.85	0.106399	0.262976	0.397383
1490.78	0.113389	0.268244	0.406651
1492.71	0.117692	0.262329	0.411248
1494.64	0.123464	0.269782	0.416751
1496.57	0.132878	0.288119	0.427428
1498.5	0.141371	0.296768	0.437625
1500.43	0.148611	0.299671	0.445641
1502.35	0.155297	0.304507	0.451064
1504.28	0.16197	0.31946	0.454113
1506.21	0.177894	0.36485	0.47038
1508.14	0.193368	0.383376	0.494588
1510.07	0.194947	0.364224	0.49658
1512	0.199387	0.360629	0.501
1513.93	0.204877	0.364869	0.507324
1515.85	0.210776	0.37992	0.514779
1517.78	0.213255	0.385253	0.519239
1519.71	0.213371	0.386841	0.519971
1521.64	0.216684	0.399551	0.525633
1523.57	0.214675	0.38776	0.525602
1525.5	0.215365	0.386392	0.528232
1527.43	0.215568	0.384139	0.53069
1529.35	0.213479	0.375912	0.529368
1531.28	0.212368	0.376504	0.528854
1533.21	0.213455	0.388235	0.53167
1535.14	0.208989	0.377343	0.529304
1537.07	0.205032	0.373169	0.5239
1539	0.206697	0.397508	0.524297
1540.93	0.206339	0.407604	0.526916
1542.85	0.199062	0.385976	0.522063
1544.78	0.192811	0.370758	0.516416
1546.71	0.183593	0.349277	0.505808
1548.64	0.177859	0.344568	0.500296
1550.57	0.17127	0.34178	0.495812
1552.5	0.163333	0.334065	0.487861
1554.43	0.156099	0.334834	0.482474
1556.35	0.149285	0.337681	0.475877
1558.28	0.145095	0.364693	0.474404
1560.21	0.135011	0.344813	0.47611
1562.14	0.124816	0.311273	0.466366
1564.07	0.118284	0.304792	0.461764
1566	0.111736	0.300857	0.459886
1567.93	0.106542	0.301376	0.457698
1569.85	0.101138	0.303773	0.457264
1571.78	0.0964042	0.292329	0.456487
1573.71	0.0922268	0.289381	0.452314
1575.64	0.0891756	0.297251	0.45017
1577.57	0.0875168	0.292209	0.451058
1579.5	0.0863699	0.28138	0.448725
1581.43	0.0857484	0.277767	0.445788
1583.35	0.0863436	0.27601	0.443508
1585.28	0.0874904	0.274306	0.440676
1587.21	0.0895467	0.272899	0.437939
1589.14	0.0924368	0.272469	0.435041
1591.07	0.0962699	0.271929	0.432526
1593	0.100577	0.271739	0.429568
1594.93	0.105829	0.272158	0.42739
1596.85	0.1115	0.270853	0.425095
1598.78	0.117684	0.270061	0.423113
1600.71	0.124943	0.27174	0.421439
1602.64	0.133544	0.274388	0.420758
1604.57	0.14291	0.276091	0.420141
1606.5	0.153182	0.279911	0.420783
1608.43	0.164946	0.285683	0.422706
1610.35	0.177277	0.290033	0.426493
1612.28	0.189346	0.29443	0.43092
1614.21	0.200186	0.303239	0.434541
1616.14	0.214223	0.320937	0.441496
1618.07	0.229044	0.329775	0.45715
1620	0.236872	0.331664	0.467028
1621.93	0.246962	0.347104	0.478993
1623.85	0.258545	0.366119	0.499197
1625.78	0.264431	0.374845	0.517822
1627.71	0.268273	0.388266	0.53613
1629.64	0.269939	0.397464	0.557529
1631.57	0.267691	0.401354	0.570784
1633.5	0.266292	0.413139	0.580768
1635.43	0.264863	0.430304	0.589697
1637.35	0.255214	0.412965	0.588429
1639.28	0.243903	0.387461	0.575725
1641.21	0.235215	0.371679	0.563788
1643.14	0.226929	0.360075	0.548703
1645.07	0.221936	0.360986	0.537191
1647	0.216517	0.362882	0.5235
1648.93	0.207782	0.341408	0.509
1650.85	0.201892	0.333006	0.496217
1652.78	0.203083	0.354569	0.491592
1654.71	0.193626	0.331056	0.479523
1656.64	0.184184	0.30563	0.467713
1658.57	0.176944	0.294285	0.45625
1660.5	0.171141	0.291131	0.44674
1662.43	0.164749	0.289758	0.435648
1664.35	0.157704	0.279124	0.426207
1666.28	0.151085	0.271286	0.415627
1668.21	0.146247	0.275548	0.405796
1670.14	0.139266	0.273084	0.393551
1672.07	0.132631	0.260558	0.385043
1674	0.126643	0.25478	0.374612
1675.92	0.120939	0.249672	0.366192
1677.85	0.114728	0.238429	0.35771
1679.78	0.11055	0.237657	0.350617
1681.71	0.105334	0.237904	0.339048
1683.64	0.10104	0.247771	0.326706
1685.57	0.094292	0.231089	0.316997
1687.5	0.0900833	0.216776	0.311594
1689.42	0.0855065	0.2099	0.301392
1691.35	0.0801721	0.19913	0.290127
1693.28	0.0750341	0.1931	0.278321
1695.21	0.0703135	0.197383	0.265638
1697.14	0.0647777	0.19372	0.253939
1699.07	0.0609482	0.191419	0.244363
1701	0.0581041	0.184652	0.236904

## Sheet: Figure 1G (original)
Wavenumber (cm-1)	Absorbance (pH 3)	Absorbance (pH 7)	Absorbance (pH 9)
1425.21	0.123052	0.0959029	0.21708
1427.14	0.122865	0.0920639	0.215504
1429.07	0.124477	0.0958947	0.217117
1431	0.126846	0.0974896	0.220023
1432.93	0.129432	0.0975887	0.222852
1434.85	0.132326	0.103503	0.2254
1436.78	0.136993	0.112206	0.231357
1438.71	0.138053	0.10448	0.229687
1440.64	0.138351	0.0998753	0.22697
1442.57	0.139444	0.0998286	0.22578
1444.5	0.140639	0.100927	0.22519
1446.43	0.141906	0.10529	0.224566
1448.35	0.14303	0.108259	0.224657
1450.28	0.142316	0.104355	0.222047
1452.21	0.14193	0.104625	0.21991
1454.14	0.141179	0.108793	0.216367
1456.07	0.141497	0.123607	0.214502
1458	0.138953	0.124368	0.209395
1459.93	0.133896	0.103901	0.201231
1461.85	0.130239	0.0929355	0.193929
1463.78	0.128544	0.0953235	0.188955
1465.71	0.127904	0.0956714	0.186488
1467.64	0.127012	0.0900065	0.183458
1469.57	0.125597	0.0901065	0.178154
1471.5	0.124502	0.100742	0.173347
1473.43	0.122232	0.103774	0.169143
1475.35	0.119559	0.0956599	0.165196
1477.28	0.1174	0.0880501	0.161493
1479.21	0.116418	0.0828433	0.15886
1481.14	0.117893	0.0859732	0.159347
1483.07	0.120379	0.087547	0.161384
1485	0.123729	0.0929857	0.163847
1486.93	0.129089	0.106246	0.168713
1488.85	0.136399	0.122976	0.177383
1490.78	0.143389	0.128244	0.186651
1492.71	0.147692	0.122329	0.191248
1494.64	0.153464	0.129782	0.196751
1496.57	0.162878	0.148119	0.207428
1498.5	0.171371	0.156768	0.217625
1500.43	0.178611	0.159671	0.225641
1502.35	0.185297	0.164507	0.231064
1504.28	0.19197	0.17946	0.234113
1506.21	0.207894	0.22485	0.25038
1508.14	0.223368	0.243376	0.274588
1510.07	0.224947	0.224224	0.27658
1512	0.229387	0.220629	0.281
1513.93	0.234877	0.224869	0.287324
1515.85	0.240776	0.23992	0.294779
1517.78	0.243255	0.245253	0.299239
1519.71	0.243371	0.246841	0.299971
1521.64	0.246684	0.259551	0.305633
1523.57	0.244675	0.24776	0.305602
1525.5	0.245365	0.246392	0.308232
1527.43	0.245568	0.244139	0.31069
1529.35	0.243479	0.235912	0.309368
1531.28	0.242368	0.236504	0.308854
1533.21	0.243455	0.248235	0.31167
1535.14	0.238989	0.237343	0.309304
1537.07	0.235032	0.233169	0.3039
1539	0.236697	0.257508	0.304297
1540.93	0.236339	0.267604	0.306916
1542.85	0.229062	0.245976	0.302063
1544.78	0.222811	0.230758	0.296416
1546.71	0.213593	0.209277	0.285808
1548.64	0.207859	0.204568	0.280296
1550.57	0.20127	0.20178	0.275812
1552.5	0.193333	0.194065	0.267861
1554.43	0.186099	0.194834	0.262474
1556.35	0.179285	0.197681	0.255877
1558.28	0.175095	0.224693	0.254404
1560.21	0.165011	0.204813	0.25611
1562.14	0.154816	0.171273	0.246366
1564.07	0.148284	0.164792	0.241764
1566	0.141736	0.160857	0.239886
1567.93	0.136542	0.161376	0.237698
1569.85	0.131138	0.163773	0.237264
1571.78	0.126404	0.152329	0.236487
1573.71	0.122227	0.149381	0.232314
1575.64	0.119176	0.157251	0.23017
1577.57	0.117517	0.152209	0.231058
1579.5	0.11637	0.14138	0.228725
1581.43	0.115748	0.137767	0.225788
1583.35	0.116344	0.13601	0.223508
1585.28	0.11749	0.134306	0.220676
1587.21	0.119547	0.132899	0.217939
1589.14	0.122437	0.132469	0.215041
1591.07	0.12627	0.131929	0.212526
1593	0.130577	0.131739	0.209568
1594.93	0.135829	0.132158	0.20739
1596.85	0.1415	0.130853	0.205095
1598.78	0.147684	0.130061	0.203113
1600.71	0.154943	0.13174	0.201439
1602.64	0.163544	0.134388	0.200758
1604.57	0.17291	0.136091	0.200141
1606.5	0.183182	0.139911	0.200783
1608.43	0.194946	0.145683	0.202706
1610.35	0.207277	0.150033	0.206493
1612.28	0.219346	0.15443	0.21092
1614.21	0.230186	0.163239	0.214541
1616.14	0.244223	0.180937	0.221496
1618.07	0.259044	0.189775	0.23715
1620	0.266872	0.191664	0.247028
1621.93	0.276962	0.207104	0.258993
1623.85	0.288545	0.226119	0.279197
1625.78	0.294431	0.234845	0.297822
1627.71	0.298273	0.248266	0.31613
1629.64	0.299939	0.257464	0.337529
1631.57	0.297691	0.261354	0.350784
1633.5	0.296292	0.273139	0.360768
1635.43	0.294863	0.290304	0.369697
1637.35	0.285214	0.272965	0.368429
1639.28	0.273903	0.247461	0.355725
1641.21	0.265215	0.231679	0.343788
1643.14	0.256929	0.220075	0.328703
1645.07	0.251936	0.220986	0.317191
1647	0.246517	0.222882	0.3035
1648.93	0.237782	0.201408	0.289
1650.85	0.231892	0.193006	0.276217
1652.78	0.233083	0.214569	0.271592
1654.71	0.223626	0.191056	0.259523
1656.64	0.214184	0.16563	0.247713
1658.57	0.206944	0.154285	0.23625
1660.5	0.201141	0.151131	0.22674
1662.43	0.194749	0.149758	0.215648
1664.35	0.187704	0.139124	0.206207
1666.28	0.181085	0.131286	0.195627
1668.21	0.176247	0.135548	0.185796
1670.14	0.169266	0.133084	0.173551
1672.07	0.162631	0.120558	0.165043
1674	0.156643	0.11478	0.154612
1675.92	0.150939	0.109672	0.146192
1677.85	0.144728	0.0984292	0.13771
1679.78	0.14055	0.0976573	0.130617
1681.71	0.135334	0.0979044	0.119048
1683.64	0.13104	0.107771	0.106706
1685.57	0.124292	0.0910888	0.0969973
1687.5	0.120083	0.0767762	0.0915944
1689.42	0.115506	0.0698996	0.0813921
1691.35	0.110172	0.0591301	0.0701272
1693.28	0.105034	0.0531005	0.0583214
1695.21	0.100313	0.0573834	0.0456383
1697.14	0.0947777	0.0537197	0.0339386
1699.07	0.0909482	0.0514188	0.0243633
1701	0.0881041	0.0446524	0.0169042

## Sheet: Figure 2A
Time (h)	0.25 mM CuO NPs in medium			0.25 mM CuO NPs in water			0.25 mM CuCl2 in medium			0.25 mM CuCl2 in water
0	28.737	22.3	25.353	0.89	0.702	2.013	225.866	257.622	254.584	264.536	258.906	276.46
4	46.199	45.015	48.634	3.259	3.01	3.345
8	43.297	42.076	43.163	3.929	4.235	4.431
12	44.85	47.326	44.773	4.754	4.441	3.978
24	42.754	47.748	46.791	4.852	4.509	3.858	261.178	253.016	263.692	265.53	272.942	260.15

## Sheet: Figure 2B
Time (h)	0.25 mM ZnO NPs in medium			0.25 mM ZnO NPs in water			0.25 mM ZnCl2 in medium			0.25 mM ZnCl2 in water
0	32.775	26.359	29.459	21.627	19.55	13.398	220.968	263.478	247.19	255.587	242.983	245.405
4	61.812	56.395	59.32	31.135	36.891	42.779
8	65.415	72.208	62.335	48.311	52.737	44.919
12	68.923	60.339	80.54	48.601	57.734	53.199
24	61.136	63.693	65.897	40.88	46.581	50.121	248.546	222.468	244.648	251.878	244.008	249.165

## Sheet: Figure 2C
Time (h)	Cu absorbed by bLg amyloid				Cu in solution
4	58.2627	48.4313	58.1314		41.7373	51.5687	41.8686
8	42.9057	45.6769	42.7242		57.0943	54.3231	57.2758
12	59.8842	46.031	58.1535		40.1158	53.969	41.8465
24	56.2384	57.6613	53.0105		43.7616	42.3387	46.9895

[truncated: 39 more sheets: Figure 2D, Figure 2E, Figure 2F, Figure 3A, Figure 3B, Figure 3D, Figure 3E, Figure 3F, Figure 4B, Figure 4D, Figure 5B, Figure 5C, Figure 5E, Figure S1, Figure S2A, Figure S2B, Figure S2C, Figure S2D, Figure S2E, Figure S2F …]
